# Supplementary material for: Efficient and Cost Effective Population Resequencing by Pooling and In-Solution Hybridization
Source: PLoS One. 2011 Mar 30;6(3):e18353. doi: 10.1371/journal.pone.0018353 (PMC3068187; doi:10.1371/journal.pone.0018353)
Supplement: Table S1 — A list of the 100 HapMap samples sequenced in this study. (XLS) [file pone.0018353.s001.xls]

## Sheet: Sheet1
Table S1
List of HapMap samples sequenced in this study
Sample-iID	Population
NA07056	CEU
NA07357	CEU
NA11829	CEU
NA11830	CEU
NA11831	CEU
NA11832	CEU
NA11992	CEU
NA11994	CEU
NA12003	CEU
NA12005	CEU
NA12043	CEU
NA12144	CEU
NA12154	CEU
NA12155	CEU
NA12234	CEU
NA12249	CEU
NA12716	CEU
NA12717	CEU
NA12891	CEU
NA12892	CEU
NA18486	YRI_2
NA18488	YRI_2
NA18498	YRI_2
NA18504	YRI_1
NA18508	YRI_1
NA18519	YRI_2
NA18520	YRI_2
NA18522	YRI_1
NA18523	YRI_1
NA18526	CHB
NA18532	CHB
NA18537	CHB
NA18540	CHB
NA18547	CHB
NA18552	CHB
NA18561	CHB
NA18563	CHB
NA18566	CHB
NA18577	CHB
NA18579	CHB
NA18582	CHB
NA18603	CHB
NA18608	CHB
NA18611	CHB
NA18632	CHB
NA18633	CHB
NA18635	CHB
NA18636	CHB
NA18637	CHB
NA18853	YRI_1
NA18856	YRI_1
NA18858	YRI_1
NA18861	YRI_1
NA18867	YRI_2
NA18868	YRI_2
NA18871	YRI_1
NA18909	YRI_2
NA18910	YRI_2
NA18916	YRI_2
NA19092	YRI_1
NA19102	YRI_1
NA19108	YRI_2
NA19130	YRI_1
NA19141	YRI_1
NA19152	YRI_1
NA19153	YRI_1
NA19171	YRI_1
NA19189	YRI_2
NA19190	YRI_2
NA19213	YRI_2
NA19222	YRI_1
NA19223	YRI_1
NA19225	YRI_2
NA19235	YRI_2
NA19236	YRI_2
NA19238	YRI_1
NA19239	YRI_1
NA19247	YRI_2
NA19248	YRI_2
NA19257	YRI_2
NA20510	TSI
NA20520	TSI
NA20521	TSI
NA20525	TSI
NA20533	TSI
NA20537	TSI
NA20753	TSI
NA20755	TSI
NA20772	TSI
NA20773	TSI
NA20774	TSI
NA20786	TSI
NA20790	TSI
NA20795	TSI
NA20796	TSI
NA20801	TSI
NA20804	TSI
NA20805	TSI
NA20808	TSI
NA20828	TSI
