# Supplementary material for: Efficient and Cost Effective Population Resequencing by Pooling and In-Solution Hybridization
Source: PLoS One. 2011 Mar 30;6(3):e18353. doi: 10.1371/journal.pone.0018353 (PMC3068187; doi:10.1371/journal.pone.0018353)
Supplement: Table S2 — An Excel file with the list of genomic regions targeted in this study. (XLS) [file pone.0018353.s002.xls]

## Sheet: Sheet1
Table S2
chr1	11631680	11631919
chr1	11632411	11632530
chr1	11632534	11632773
chr1	11633063	11633362
chr1	20863633	20863872
chr1	20865293	20865412
chr1	20869476	20869595
chr1	20870967	20871326
chr1	20881729	20881968
chr1	20883875	20884114
chr1	20886446	20887045
chr1	20889222	20889461
chr1	20897454	20897573
chr1	20903513	20903992
chr1	20908694	20908933
chr1	20912525	20912644
chr1	20916551	20916790
chr1	35974679	35974798
chr1	35975063	35975302
chr1	35975508	35975627
chr1	35976173	35976292
chr1	35976587	35976826
chr1	35977325	35977504
chr1	35977515	35977754
chr1	35981319	35981438
chr1	35981621	35981740
chr1	35983635	35983754
chr1	35984947	35985186
chr1	35986052	35986291
chr1	35986573	35986812
chr1	35987627	35987746
chr1	35987790	35988029
chr1	35989557	35989736
chr1	35991909	35992148
chr1	35998517	35999116
chr1	35999278	35999397
chr1	36000162	36000281
chr1	36000571	36000690
chr1	36001309	36001548
chr1	36002438	36002917
chr1	36003400	36003519
chr1	36007987	36008106
chr1	37040016	37040255
chr1	37043120	37043479
chr1	37044283	37044522
chr1	37055237	37055476
chr1	37057923	37058042
chr1	37063783	37064022
chr1	37079906	37080145
chr1	37088496	37088615
chr1	37091797	37091916
chr1	37097248	37097487
chr1	37098059	37098238
chr1	37107903	37108022
chr1	37110347	37110586
chr1	37118771	37119130
chr1	37129076	37129315
chr1	38047236	38047475
chr1	40506028	40506147
chr1	40506676	40506795
chr1	40508190	40508429
chr1	40510104	40510343
chr1	40519574	40519813
chr1	40524176	40524295
chr1	40530696	40530935
chr1	40717564	40717803
chr1	40720008	40720127
chr1	40727290	40727529
chr1	40733149	40734348
chr1	45565366	45566565
chr1	46281911	46282150
chr1	46284142	46284381
chr1	46284787	46284906
chr1	46294022	46294261
chr1	46300139	46300378
chr1	46304256	46304495
chr1	46305140	46305379
chr1	46315763	46315882
chr1	46318895	46319014
chr1	46370099	46370218
chr1	46745227	46745466
chr1	46748704	46748943
chr1	46749188	46749547
chr1	46750288	46750767
chr1	47269657	47269776
chr1	47271444	47271683
chr1	47274009	47274472
chr1	47276912	47277031
chr1	47277576	47277815
chr1	47284673	47284912
chr1	47286796	47286915
chr1	47287662	47287781
chr1	47288226	47288465
chr1	52840619	52840858
chr1	52844895	52845254
chr1	52846484	52846723
chr1	76035201	76035560
chr1	76041975	76042214
chr1	76045274	76045453
chr1	76053292	76053411
chr1	76054613	76054852
chr1	76060648	76060827
chr1	76115181	76115300
chr1	76116387	76116626
chr1	76117213	76117452
chr1	76119461	76119700
chr1	76121874	76122113
chr1	76128973	76129152
chr1	76136147	76136386
chr1	76137875	76137994
chr1	76151005	76151184
chr1	76313089	76313208
chr1	76552055	76552294
chr1	76650246	76650725
chr1	76865719	76865838
chr1	76866926	76867105
chr1	89606674	89606913
chr1	89607637	89607876
chr1	89616245	89616364
chr1	89616542	89616781
chr1	89618476	89618835
chr1	89619801	89620160
chr1	89620797	89621036
chr1	89621790	89621909
chr1	89622217	89622456
chr1	89623377	89623616
chr1	114225217	114225336
chr1	114225910	114226149
chr1	114230623	114230862
chr1	114231397	114231576
chr1	114298727	114298966
chr1	114299691	114299810
chr1	114300744	114300983
chr1	114301230	114301469
chr1	114302204	114302443
chr1	114306403	114306642
chr1	114307479	114307658
chr1	114310226	114310465
chr1	114311882	114312121
chr1	114312570	114312809
chr1	114314102	114314401
chr1	114315914	114316153
chr1	114317113	114317712
chr1	114741779	114742018
chr1	114742050	114742169
chr1	114743558	114743797
chr1	114745511	114745630
chr1	114746847	114747086
chr1	114749550	114749909
chr1	114751046	114751285
chr1	114752794	114752913
chr1	114754275	114754514
chr1	114765561	114765800
chr1	114768698	114768877
chr1	114769551	114769910
chr1	114771321	114771440
chr1	114771906	114772085
chr1	114774940	114775059
chr1	114777760	114777879
chr1	114807195	114807434
chr1	114807509	114807748
chr1	114808414	114808533
chr1	115052679	115052798
chr1	115053673	115053912
chr1	115057913	115058152
chr1	115060189	115060308
chr1	117491745	117491984
chr1	117497195	117497554
chr1	119759517	119759756
chr1	119763526	119763765
chr1	119765941	119766780
chr1	145696892	145697971
chr1	150648649	150650088
chr1	150651145	150651384
chr1	151015566	151015865
chr1	151388980	151389219
chr1	160802443	160802802
chr1	160813173	160813412
chr1	160815810	160816049
chr1	160817667	160817906
chr1	160823866	160824105
chr1	160825057	160825296
chr1	160826711	160826950
chr1	160835671	160835790
chr1	163780109	163780828
chr1	163799346	163799705
chr1	195504141	195504260
chr1	195564166	195564765
chr1	195580012	195580251
chr1	195583043	195583282
chr1	195592555	195592794
chr1	195656751	195657710
chr1	195663181	195663780
chr1	195665165	195665404
chr1	195670432	195671391
chr1	195674244	195674483
chr1	195677862	195678101
chr1	195713405	195713644
chr1	196468302	196468421
chr1	196488743	196488982
chr1	196498299	196498418
chr1	196499873	196499992
chr1	199704106	199704585
chr1	200358670	200359389
chr1	200363460	200364119
chr1	200364178	200364357
chr1	201731752	201731991
chr1	201732677	201732916
chr1	201734391	201734630
chr1	201735381	201735620
chr1	201738653	201738772
chr1	201739266	201739505
chr1	202660577	202660816
chr1	202661308	202661547
chr1	202663392	202663511
chr1	202663871	202663990
chr1	202667362	202667601
chr1	202667932	202668171
chr1	202669062	202669181
chr1	202669502	202669741
chr1	202670155	202670394
chr1	202674634	202674873
chr1	202675888	202676127
chr1	202677208	202677327
chr1	202678271	202678390
chr1	202679138	202679377
chr1	202679806	202679925
chr1	202680069	202680188
chr1	202681681	202681920
chr1	202683138	202683377
chr1	202684932	202685051
chr1	202685565	202685804
chr1	202690361	202690600
chr1	202691585	202691824
chr1	202692745	202692864
chr1	202693432	202693671
chr1	202695601	202695720
chr1	202696055	202696174
chr1	202696297	202696416
chr1	202699703	202699942
chr1	202700158	202700397
chr1	202700960	202701079
chr1	202704607	202705566
chr1	202853593	202855752
chr1	207855187	207855426
chr1	207856396	207856635
chr1	207857346	207857585
chr1	207857826	207858065
chr1	207858404	207858643
chr1	207862456	207862695
chr1	207862929	207863168
chr1	207863463	207863702
chr1	207863768	207864007
chr1	207865565	207866044
chr1	207866831	207866950
chr1	207867329	207867568
chr1	207867961	207868200
chr1	207869679	207869918
chr1	207870523	207870762
chr1	207872528	207872767
chr1	207873010	207873129
chr1	207874391	207874630
chr1	207877853	207877972
chr1	207878499	207878618
chr1	207889889	207890128
chr1	207890839	207890958
chr1	208028380	208028619
chr1	208029634	208029753
chr1	208030419	208030898
chr1	208032196	208032435
chr1	208035202	208035441
chr1	208036298	208036537
chr1	208041175	208041414
chr1	209815324	209816283
chr1	209817907	209818626
chr1	219942330	219942689
chr1	219946018	219946257
chr1	227834607	227834846
chr1	227837272	227840631
chr1	227845863	227846102
chr1	227848224	227848343
chr1	227849821	227850180
chr1	227853589	227853708
chr1	227856569	227856808
chr1	227861449	227861688
chr10	45118843	45119922
chr10	46506754	46507953
chr10	50336837	50337316
chr10	50338404	50338523
chr10	50339386	50339625
chr10	50348228	50348947
chr10	50348980	50349219
chr10	50350415	50350534
chr10	50350961	50351080
chr10	50351524	50351643
chr10	50352067	50352306
chr10	50354255	50354374
chr10	50356404	50356523
chr10	50360707	50360946
chr10	50361363	50361602
chr10	50371117	50371356
chr10	50378549	50378788
chr10	50383880	50384119
chr10	50402073	50402252
chr10	50402410	50402829
chr10	50406463	50406582
chr10	50408712	50408951
chr10	50410566	50411045
chr10	50494544	50494663
chr10	50497753	50497992
chr10	50498546	50498665
chr10	50500116	50500235
chr10	50503495	50503734
chr10	50505629	50505868
chr10	50524522	50524761
chr10	50526549	50526668
chr10	50527504	50527743
chr10	50529877	50530116
chr10	50533098	50533337
chr10	50533409	50533528
chr10	50540646	50540885
chr10	50542784	50543143
chr10	69317179	69317298
chr10	69318587	69318946
chr10	69321122	69321361
chr10	69336507	69336746
chr10	69337789	69337908
chr10	69338992	69339231
chr10	69342216	69342815
chr10	69346012	69346371
chr10	70336441	70336800
chr10	70340799	70341038
chr10	70342923	70343042
chr10	70343126	70343365
chr10	70343774	70344013
chr10	70349609	70349788
chr10	70366658	70366897
chr10	70376073	70376432
chr10	92606839	92607378
chr10	99334436	99334675
chr10	99348466	99348705
chr10	99348780	99349019
chr10	99349374	99349613
chr10	99349802	99349921
chr10	99361212	99361451
chr10	101626871	101627110
chr10	101629533	101630132
chr10	101633737	101633976
chr10	101635404	101635583
chr10	101636033	101636392
chr10	101638516	101638755
chr10	101644685	101644804
chr10	101645959	101646198
chr10	101647813	101648052
chr10	101648439	101648558
chr10	101649620	101649859
chr10	101657732	101657851
chr10	101658677	101658916
chr10	101704937	101706976
chr10	101718803	101719042
chr10	101721679	101721918
chr10	115447238	115447357
chr10	115470729	115470968
chr10	115471344	115471523
chr10	115475079	115475318
chr10	115476059	115476238
chr10	115479055	115479294
chr10	119032731	119035010
chr10	119039648	119039887
chr10	119090422	119090661
chr10	119123813	119124712
chr10	129566359	129566718
chr10	129571920	129572159
chr10	129580804	129581043
chr10	133997004	133997243
chr10	134001004	134001243
chr10	134005676	134005795
chr10	134007948	134008187
chr10	134011424	134011903
chr10	134015054	134015293
chr10	134024950	134025069
chr10	134028861	134029040
chr10	134038528	134038767
chr11	5278806	5279765
chr11	5522308	5523387
chr11	5979806	5980945
chr11	6426790	6427029
chr11	6427062	6427301
chr11	6428332	6428451
chr11	6428662	6428901
chr11	6429041	6429280
chr11	6433870	6433989
chr11	6434049	6434888
chr11	6435090	6435209
chr11	6435458	6435697
chr11	6435867	6436106
chr11	6443316	6443555
chr11	6459551	6459670
chr11	6459819	6460058
chr11	6898765	6899844
chr11	11249220	11249459
chr11	11271114	11271353
chr11	11305197	11305316
chr11	11310766	11311005
chr11	11318915	11319154
chr11	11350635	11350754
chr11	11355284	11355523
chr11	11357176	11357415
chr11	11410707	11410946
chr11	11599479	11599718
chr11	17365028	17366227
chr11	34130489	34130728
chr11	34132385	34132504
chr11	34132798	34132917
chr11	34137404	34137523
chr11	34138020	34138139
chr11	34138364	34138483
chr11	34138995	34139234
chr11	34140694	34140933
chr11	34142757	34142996
chr11	34145373	34145492
chr11	34146011	34146130
chr11	34148992	34149231
chr11	34175435	34175674
chr11	34334806	34335165
chr11	55814161	55815120
chr11	59027613	59028572
chr11	63341838	63342197
chr11	63342219	63342458
chr11	63350962	63351201
chr11	69334212	69334691
chr11	69340017	69340136
chr11	77607918	77608157
chr11	77608956	77609195
chr11	77610362	77610481
chr11	77610784	77610903
chr11	77612058	77612417
chr11	77613789	77613908
chr11	77615152	77615751
chr11	77638793	77639152
chr11	77669246	77669605
chr11	87486760	87486999
chr11	87522451	87522810
chr11	87547980	87548219
chr11	100368205	100368684
chr11	103412816	103413955
chr11	104986919	104987038
chr11	104988172	104988411
chr11	105128917	105129156
chr11	105237932	105238171
chr11	105263422	105263541
chr11	105274164	105274403
chr11	105279714	105279953
chr11	105281125	105281244
chr11	105286366	105286485
chr11	105294631	105294870
chr11	105300280	105300759
chr11	105302656	105302895
chr11	105309662	105309961
chr11	105347848	105347967
chr11	105350194	105350433
chr11	105355474	105355713
chr11	105453619	105453858
chr11	105455397	105455636
chr11	105466435	105466674
chr11	105467214	105467453
chr11	105472642	105472881
chr11	107885443	107890842
chr11	107894121	107894360
chr11	107904037	107904156
chr11	107914922	107915161
chr11	107969354	107969473
chr11	113439207	113440526
chr11	123259042	123259281
chr11	123259939	123260118
chr11	123260360	123260599
chr11	123261132	123261371
chr11	123945118	123946197
chr11	124122587	124122826
chr11	124123448	124123687
chr11	124123750	124123869
chr11	124124773	124124952
chr11	124125804	124126043
chr11	124126488	124126727
chr11	124128730	124129089
chr11	124129263	124129502
chr11	124129688	124129927
chr11	124131271	124131510
chr11	124131628	124131867
chr11	124133424	124133663
chr11	124137166	124137285
chr12	6599516	6600715
chr12	6885265	6885384
chr12	6885781	6886140
chr12	6886685	6886864
chr12	6889263	6889502
chr12	6893346	6893525
chr12	21313739	21313978
chr12	21318669	21318788
chr12	21336391	21336570
chr12	21338109	21338348
chr12	21339776	21340015
chr12	21341567	21341806
chr12	21344540	21344779
chr12	21345361	21345480
chr12	21348641	21348820
chr12	21351076	21351195
chr12	21358696	21358935
chr12	21362934	21363173
chr12	51629193	51629672
chr12	51630360	51630479
chr12	51630759	51630998
chr12	51631604	51631723
chr12	51631725	51631964
chr12	51632162	51632401
chr12	52103950	52104069
chr12	52104310	52104549
chr12	52104736	52104975
chr12	52105505	52105624
chr12	52105735	52105974
chr12	52108944	52109063
chr12	52109530	52109709
chr12	52109836	52110075
chr12	52110145	52110384
chr12	52111196	52111555
chr12	52161222	52161341
chr12	52161947	52162306
chr12	52162325	52162444
chr12	52162568	52163287
chr12	52163349	52163588
chr12	52163656	52163775
chr12	52163957	52164076
chr12	52164302	52164421
chr12	52165066	52165305
chr12	52165327	52165566
chr12	52166083	52166322
chr12	52166462	52166701
chr12	52166982	52167221
chr12	52167254	52167493
chr12	54106294	54107253
chr12	84198164	84198403
chr12	84201453	84201812
chr12	84204766	84204945
chr12	84219044	84219403
chr12	88508868	88509227
chr12	88516996	88517235
chr12	88519228	88519347
chr12	88520937	88521176
chr12	88521607	88521846
chr12	88522039	88522278
chr12	88527838	88527957
chr12	88528313	88528432
chr12	88529071	88529310
chr12	88534709	88534948
chr12	88537848	88538207
chr12	88539458	88539757
chr12	88542078	88542317
chr12	88544323	88544562
chr12	88545545	88545664
chr12	88552629	88553211
chr12	88560045	88560284
chr12	88573571	88573810
chr12	89882029	89882268
chr12	89887940	89888059
chr12	89889689	89889928
chr12	89890689	89890928
chr12	89895963	89896202
chr12	89920271	89920450
chr12	93066981	93067100
chr12	93067203	93067982
chr12	93087070	93087249
chr12	93099360	93099539
chr12	93104270	93104389
chr12	93127494	93127613
chr12	93137877	93138116
chr12	93142119	93142238
chr12	93144503	93144622
chr12	93145039	93145158
chr12	93155521	93155760
chr12	93158362	93158601
chr12	93165792	93166031
chr12	93166107	93166346
chr12	93169324	93169443
chr12	93172685	93172804
chr12	93173092	93173211
chr12	93177459	93177638
chr12	93178528	93178767
chr12	93182939	93183178
chr12	93197348	93197587
chr12	93200197	93200316
chr12	93215052	93215171
chr12	93215217	93215336
chr12	93216501	93216740
chr12	93218771	93219010
chr12	93221673	93221852
chr12	93221861	93221980
chr12	93223080	93223199
chr12	107441333	107441572
chr12	107442198	107442437
chr12	107443320	107443559
chr12	107443993	107444472
chr12	107448013	107448252
chr12	107449089	107449208
chr12	107450124	107450243
chr12	107453260	107453379
chr12	107454389	107454508
chr12	107454593	107454712
chr12	107455388	107455507
chr12	107455920	107456159
chr12	107456798	107457037
chr12	107460876	107461115
chr12	107462299	107462418
chr12	107463017	107463256
chr12	107465785	107465904
chr12	107466937	107467176
chr12	107478725	107479084
chr12	108705768	108706007
chr12	108706505	108706684
chr12	108708842	108709081
chr12	108710566	108710925
chr12	108714524	108714643
chr12	108714803	108715042
chr12	108716104	108716223
chr12	108716476	108716715
chr12	108718683	108718922
chr12	108720771	108721130
chr12	108722756	108722995
chr12	108725135	108725374
chr12	108730450	108730689
chr12	108736592	108736891
chr12	109775557	109775796
chr12	109780748	109780987
chr12	109796029	109796148
chr12	109802064	109802303
chr12	109803273	109803512
chr12	109806207	109806446
chr12	109815240	109815359
chr12	109821096	109821335
chr12	109826757	109826996
chr12	109829471	109829710
chr12	121982640	121982879
chr12	121985732	121985971
chr12	121990578	121990817
chr12	121991281	121991520
chr12	121996504	121996743
chr12	121999107	121999346
chr12	122000233	122000472
chr12	122000948	122001067
chr12	122010075	122010794
chr12	122346359	122346598
chr12	122348455	122348694
chr12	122353302	122353421
chr12	122355091	122355270
chr12	122359796	122359915
chr12	122359976	122360095
chr12	122360163	122360402
chr12	122361532	122361651
chr12	122364110	122364229
chr12	122365849	122365968
chr12	122366044	122366163
chr12	122367669	122367908
chr12	122370346	122370585
chr12	122370900	122371139
chr12	122371163	122371402
chr12	122372014	122372253
chr12	122374196	122374315
chr12	122375991	122376110
chr12	122376623	122376862
chr12	122377883	122378122
chr12	122378200	122378319
chr12	122378400	122378579
chr12	122379195	122379434
chr12	122381749	122381928
chr12	122384513	122384752
chr12	122391478	122391597
chr12	122395733	122396092
chr12	122398521	122398640
chr12	122400816	122400995
chr12	122434644	122434763
chr12	122441088	122441327
chr12	122445537	122445776
chr12	122446829	122446948
chr12	122454043	122454162
chr12	122455359	122455598
chr13	19309643	19310002
chr13	19310803	19311162
chr13	19323482	19323601
chr13	19323806	19324105
chr13	19324183	19324362
chr13	37108981	37109820
chr13	37111162	37111281
chr13	37111356	37111475
chr13	37123379	37123618
chr13	37127203	37127442
chr13	37135530	37135889
chr13	37146315	37146554
chr13	37164124	37164483
chr13	37218033	37218632
chr13	37255102	37255521
chr13	38159602	38164701
chr13	38169820	38169939
chr13	38236394	38236573
chr13	38241710	38241949
chr13	38255150	38255389
chr13	38256640	38256999
chr13	38318665	38318904
chr13	38320583	38320822
chr13	38322154	38322393
chr13	38323043	38323282
chr13	38323794	38324033
chr13	38328208	38328447
chr13	38329971	38330210
chr13	38331396	38331755
chr13	38333514	38333753
chr13	38336398	38336757
chr13	38344855	38345094
chr13	38346611	38346730
chr13	38348103	38348571
chr13	38349197	38349436
chr13	38350245	38350484
chr13	38350921	38351100
chr13	38352373	38352972
chr14	20319685	20320164
chr14	22598141	22598320
chr14	22600123	22600242
chr14	22600329	22600688
chr14	22601211	22601330
chr14	22601459	22601578
chr14	22601991	22602170
chr14	22602436	22602675
chr14	22603110	22603349
chr14	22603351	22603590
chr14	22604976	22605095
chr14	22608476	22608715
chr14	22617198	22617317
chr14	22617858	22618097
chr14	22618547	22619686
chr14	22620781	22620900
chr14	22629031	22629150
chr14	22629567	22629686
chr14	22632501	22632620
chr14	22634000	22634359
chr14	22896252	22896731
chr14	22898307	22899379
chr14	34292443	34292682
chr14	34293768	34293887
chr14	34297612	34297851
chr14	34300707	34301186
chr14	34303769	34304281
chr14	34310422	34310661
chr14	34312486	34312725
chr14	34313246	34313485
chr14	34314874	34315473
chr14	34322682	34322921
chr14	34324726	34324965
chr14	34331685	34331924
chr14	34333715	34333894
chr14	34334615	34334734
chr14	34340041	34340160
chr14	34341758	34341997
chr14	34346392	34346511
chr14	34400960	34401259
chr14	34413445	34413564
chr14	36201806	36202525
chr14	36205368	36205607
chr14	36215101	36215460
chr14	37748334	37749533
chr14	38938427	38938786
chr14	38940114	38940833
chr14	38941351	38941470
chr14	38970491	38970910
chr14	54579454	54580833
chr14	62244033	62244932
chr14	62316177	62316416
chr14	62338746	62339105
chr14	62386104	62386343
chr14	62486577	62486996
chr14	89598290	89598649
chr14	89720174	89721133
chr14	90696383	90696502
chr14	90703279	90703518
chr14	90706072	90706311
chr14	90711972	90712211
chr14	90717265	90717504
chr14	90724957	90725316
chr14	90732462	90732581
chr14	90735808	90736047
chr14	90740803	90740922
chr14	90751458	90751697
chr14	90760736	90760975
chr14	101617797	101617916
chr14	101618188	101618547
chr14	101619253	101619432
chr14	101619590	101619769
chr14	101619858	101620097
chr14	101620452	101620691
chr14	101620717	101620896
chr14	101621335	101621574
chr14	101621791	101622507
chr14	101637950	101638189
chr14	101675297	101675536
chr15	23475598	23476257
chr15	23476335	23476574
chr15	23477042	23477161
chr15	23477214	23477333
chr15	23479506	23479745
chr15	23483886	23484125
chr15	23487933	23488052
chr15	23491043	23491402
chr15	23498128	23498367
chr15	23504159	23504398
chr15	23504429	23504548
chr15	23509898	23510497
chr15	23512947	23513186
chr15	23514411	23514650
chr15	23517843	23518202
chr15	23520076	23520315
chr15	23522197	23522376
chr15	23523393	23523512
chr15	23532279	23532398
chr15	23577241	23577480
chr15	23658872	23659351
chr15	72064039	72064278
chr15	72064690	72064929
chr15	72067975	72068214
chr15	72068457	72068696
chr15	72069738	72069857
chr15	72071431	72071670
chr15	81501463	81501702
chr15	81509822	81509941
chr15	81516103	81516342
chr15	81526516	81526635
chr15	81526687	81526806
chr15	88594815	88595174
chr15	88595750	88595869
chr15	88597484	88597603
chr15	88599936	88600175
chr15	88600335	88600574
chr15	88601386	88601565
chr15	88601856	88601975
chr15	88602270	88602509
chr15	88602965	88603204
chr16	22986835	22987434
chr16	22987622	22988461
chr16	22990823	22991062
chr16	22992503	22992742
chr16	22998761	22999000
chr16	23001260	23001379
chr16	23003627	23003866
chr16	23004386	23004505
chr16	23006542	23006661
chr16	23009416	23009655
chr16	23021093	23021332
chr16	23024211	23024450
chr16	23025021	23025140
chr16	23025205	23025324
chr16	23026817	23027056
chr16	23307705	23307944
chr16	23311154	23311393
chr16	23312052	23312171
chr16	23316850	23316969
chr16	23322466	23322705
chr16	23324871	23325110
chr16	23329090	23329209
chr16	23332268	23332387
chr16	23335746	23335985
chr16	23337466	23337705
chr16	23343550	23343789
chr16	23352308	23352547
chr16	23353439	23353558
chr16	23361263	23361502
chr16	23363868	23363987
chr16	23364589	23364828
chr16	23371612	23371851
chr16	30523078	30524277
chr16	30528344	30528463
chr16	30528641	30528880
chr16	46952936	46953895
chr16	56153479	56153598
chr16	56153775	56153894
chr16	56154462	56154701
chr16	56155207	56155446
chr16	56156445	56156564
chr16	56157968	56158207
chr16	56158824	56159063
chr16	56159223	56159582
chr16	56161830	56161949
chr16	56166187	56166546
chr16	56166841	56166960
chr16	56289432	56289611
chr16	56290230	56290469
chr16	56291501	56291680
chr16	56293326	56293565
chr16	56296248	56296487
chr16	56298862	56299101
chr16	56309704	56309943
chr16	56313056	56313175
chr16	56314070	56314309
chr16	56314359	56314598
chr16	56316018	56316257
chr16	56317469	56317708
chr16	56318240	56318359
chr16	56318707	56318826
chr16	56319780	56320019
chr16	56322294	56322533
chr16	56322565	56322684
chr16	67393066	67393305
chr16	67399899	67400018
chr16	67400055	67400294
chr16	67401553	67401792
chr16	67403056	67403295
chr16	67403483	67403722
chr16	67404688	67404927
chr16	67406861	67407220
chr16	67410637	67410876
chr16	67413397	67413636
chr16	67414797	67415036
chr16	67419523	67419762
chr16	67421010	67421249
chr16	67424679	67424918
chr16	68302353	68302712
chr16	68306365	68306484
chr16	68309472	68309711
chr16	68309736	68309975
chr16	68317780	68317899
chr17	3364617	3364736
chr17	3366497	3366616
chr17	3368577	3368936
chr17	3374205	3374444
chr17	3376875	3376994
chr17	3378060	3378179
chr17	3378900	3379079
chr17	3380039	3380278
chr17	3382661	3383020
chr17	3392534	3392773
chr17	3393475	3393714
chr17	3395203	3395322
chr17	3404775	3404894
chr17	17658695	17658814
chr17	17658869	17658988
chr17	17659254	17659373
chr17	17660209	17660448
chr17	17660469	17660588
chr17	17660966	17661205
chr17	17661250	17661369
chr17	17661725	17661964
chr17	17662296	17662415
chr17	17663043	17663282
chr17	17663306	17663545
chr17	17663551	17663790
chr17	17664105	17664584
chr17	21015892	21016131
chr17	21022133	21022252
chr17	21027487	21027726
chr17	21028262	21028381
chr17	21032572	21032811
chr17	21034836	21035075
chr17	23905323	23905682
chr17	23905981	23906220
chr17	23907301	23907420
chr17	23907925	23908104
chr17	23909618	23909737
chr17	23911161	23911280
chr17	23912551	23912790
chr17	23914562	23914681
chr17	23914948	23915067
chr17	23921993	23922112
chr17	23922144	23922383
chr17	24424990	24425349
chr17	27203236	27203415
chr17	27203933	27204172
chr17	27207904	27208023
chr17	27339421	27339660
chr17	27344949	27345128
chr17	27345655	27345894
chr17	27346675	27346914
chr17	27349783	27350142
chr17	36977932	36978171
chr17	36978229	36978468
chr17	36979225	36979404
chr17	36979595	36979834
chr17	36979897	36980016
chr17	36981109	36981288
chr17	36981522	36981821
chr17	37942896	37943135
chr17	37943896	37944075
chr17	37946442	37946801
chr17	37948517	37949836
chr17	38404274	38404393
chr17	38405441	38405680
chr17	38408211	38408330
chr17	38408379	38408498
chr17	39444796	39445155
chr17	39445856	39446095
chr17	39447221	39447460
chr17	39447658	39447897
chr17	44934375	44934554
chr17	44938660	44939019
chr17	44942719	44943078
chr17	44944213	44944452
chr17	44945040	44945399
chr17	45133785	45133904
chr17	45135176	45135415
chr17	45135542	45135661
chr17	45136404	45136643
chr17	45137444	45137683
chr17	45138510	45138689
chr17	45139318	45139437
chr17	45143586	45143945
chr17	45148481	45148720
chr17	45149855	45150094
chr17	45152068	45152307
chr17	45152682	45152801
chr17	45154848	45154967
chr17	45164877	45165116
chr17	53437743	53437982
chr17	53438127	53438366
chr17	53438675	53438914
chr17	53439281	53439520
chr17	55475692	55476291
chr17	55478150	55478389
chr17	55479440	55479559
chr17	55480349	55480588
chr17	55481664	55481903
chr17	55482933	55483172
chr17	55487641	55487760
chr17	55488259	55488438
chr17	55489189	55489548
chr17	55491555	55491674
chr17	55492016	55492255
chr17	55498321	55498560
chr17	55499546	55499905
chr17	70030433	70030672
chr17	70031289	70031408
chr17	70033467	70033826
chr17	70039000	70039239
chr17	70605680	70605919
chr17	70607682	70608521
chr17	70611645	70611884
chr17	70770149	70770388
chr17	70770452	70770571
chr17	70770980	70771219
chr17	70773369	70773608
chr17	71158294	71158413
chr17	71158841	71158960
chr17	71165934	71166173
chr17	71168626	71168745
chr17	71169272	71169391
chr17	71170113	71170712
chr17	71172667	71172846
chr17	71174048	71174287
chr18	570368	570967
chr18	2837748	2837927
chr18	2874930	2875169
chr18	2880502	2882541
chr18	2898897	2899016
chr18	2899633	2899872
chr18	2903054	2903413
chr18	3243848	3244087
chr18	3245710	3245949
chr18	9876628	9878187
chr18	10458438	10458677
chr18	10461493	10462092
chr18	10475440	10475799
chr18	10477571	10478050
chr18	26828118	26828297
chr18	26830704	26831063
chr18	26835523	26835702
chr18	26838098	26838337
chr18	26840923	26841102
chr18	26841931	26842170
chr18	26842181	26842540
chr18	26852008	26852247
chr18	26852577	26852816
chr18	26856263	26856502
chr18	26858265	26858504
chr18	26859682	26859921
chr18	26863473	26863592
chr18	26864917	26865156
chr18	26866138	26866257
chr18	26876530	26876649
chr18	26965499	26965858
chr18	26966470	26966709
chr18	26967852	26968091
chr18	26968519	26968758
chr18	26973660	26973899
chr18	26973953	26974312
chr18	26975933	26976172
chr18	26977565	26977804
chr18	26979535	26979774
chr18	26982411	26982650
chr18	26988693	26988932
chr18	26990004	26990123
chr18	26991313	26991552
chr18	26993388	26993507
chr18	26996464	26996583
chr18	27459529	27459768
chr18	27460235	27460354
chr18	27464894	27465133
chr18	27472603	27472722
chr18	27479258	27479497
chr18	27491934	27492053
chr18	43809628	43809987
chr18	43810026	43810325
chr18	43820269	43820988
chr18	43821102	43821521
chr18	61581044	61581283
chr18	61627887	61628246
chr18	61632701	61632820
chr18	61640261	61640500
chr18	61642834	61643073
chr18	61661975	61662334
chr18	61675980	61676219
chr18	61677082	61677321
chr18	61677923	61678042
chr18	61680828	61681187
chr18	61698564	61699103
chr18	75764948	75765187
chr18	75780160	75780399
chr18	75794924	75795043
chr18	75804264	75804503
chr18	75811693	75811932
chr19	2801528	2801767
chr19	2802438	2802677
chr19	2803363	2804442
chr19	2804636	2804935
chr19	5157759	5157878
chr19	5158881	5159120
chr19	5159205	5159444
chr19	5161423	5161872
chr19	5162570	5162809
chr19	5162939	5163298
chr19	5163305	5163484
chr19	5165372	5165491
chr19	5165540	5165779
chr19	5166242	5166481
chr19	5166498	5166617
chr19	5169427	5169546
chr19	5170280	5170519
chr19	5170938	5171177
chr19	5171258	5171377
chr19	5172018	5172317
chr19	5173123	5173242
chr19	5189882	5190061
chr19	5194903	5195502
chr19	5196742	5197101
chr19	5209023	5209142
chr19	5215993	5216232
chr19	5224404	5224643
chr19	5225163	5225402
chr19	5237046	5237165
chr19	12117176	12118075
chr19	15134265	15134384
chr19	15137133	15137372
chr19	15137570	15137929
chr19	15139021	15139260
chr19	15142288	15142407
chr19	15142439	15142678
chr19	15150659	15150778
chr19	15150785	15151360
chr19	15151855	15152094
chr19	15152446	15152685
chr19	15152721	15152840
chr19	15153380	15153619
chr19	15156064	15156303
chr19	15157024	15157263
chr19	15157274	15157513
chr19	15158684	15158803
chr19	15158913	15159152
chr19	15160043	15160162
chr19	15160773	15161012
chr19	15161042	15161281
chr19	15163232	15163471
chr19	15163497	15163736
chr19	15163760	15164119
chr19	15164164	15164283
chr19	17692736	17692855
chr19	17695916	17696035
chr19	17697610	17700009
chr19	17705000	17705239
chr19	17706040	17706279
chr19	17788646	17788885
chr19	18357958	18358317
chr19	18360061	18360780
chr19	19536700	19536939
chr19	19541206	19541445
chr19	19541893	19542132
chr19	19542339	19542698
chr19	19571078	19571197
chr19	42747287	42749086
chr19	42766655	42766894
chr19	44352016	44352255
chr19	44357358	44357597
chr19	44359013	44359252
chr19	46500372	46500731
chr19	46503397	46503636
chr19	46504192	46504311
chr19	60988746	60989105
chr19	60991950	60992189
chr19	60992372	60992611
chr19	60995444	60995683
chr19	60999223	60999462
chr19	61004714	61004953
chr19	61010992	61011231
chr19	61011892	61013571
chr19	61021037	61021396
chr19	62658596	62659675
chr19	63331030	63332709
chr2	10498253	10498492
chr2	10499073	10499312
chr2	10499390	10499509
chr2	10499550	10499789
chr2	26840700	26840819
chr2	26850599	26850718
chr2	26851442	26851621
chr2	26851822	26852061
chr2	26852739	26852858
chr2	26854409	26854888
chr2	27331638	27331877
chr2	27332705	27332944
chr2	27333153	27333272
chr2	27333505	27333744
chr2	27334347	27334466
chr2	27334486	27334665
chr2	37425379	37425498
chr2	37433389	37433628
chr2	37440186	37440545
chr2	37447847	37448086
chr2	37450322	37450441
chr2	37453001	37453120
chr2	37453282	37453521
chr2	70744040	70744399
chr2	70753462	70753701
chr2	70755272	70755511
chr2	70757421	70757540
chr2	70758398	70758517
chr2	70759293	70759652
chr2	70764199	70764438
chr2	70768653	70768772
chr2	70771378	70771617
chr2	70772998	70773237
chr2	70776341	70776460
chr2	70776841	70777080
chr2	70784910	70785149
chr2	70786837	70787076
chr2	74535721	74535840
chr2	74536452	74536571
chr2	74536703	74536882
chr2	74537952	74538131
chr2	74538251	74538550
chr2	98592615	98592974
chr2	98593670	98593849
chr2	98599112	98599291
chr2	98599318	98599437
chr2	98601071	98601250
chr2	100267169	100267408
chr2	100269763	100270002
chr2	100273113	100273352
chr2	100277082	100277321
chr2	100278267	100278506
chr2	100281727	100281846
chr2	100282107	100282226
chr2	100282592	100282831
chr2	100283490	100283729
chr2	100285756	100285995
chr2	100291975	100292094
chr2	120154888	120155847
chr2	127731588	127731827
chr2	127733298	127733537
chr2	127735273	127735392
chr2	127745381	127745500
chr2	127746899	127747018
chr2	127753200	127753439
chr2	127754465	127754704
chr2	127760726	127761085
chr2	127762688	127762927
chr2	127763345	127763584
chr2	127763683	127763922
chr2	127764235	127764354
chr2	127766654	127766893
chr2	127767542	127767781
chr2	138438480	138438719
chr2	144615886	144616125
chr2	144619573	144619812
chr2	144682609	144682848
chr2	154509208	154509447
chr2	154705060	154705299
chr2	154806752	154806931
chr2	154807441	154807680
chr2	154810536	154810775
chr2	154823779	154823898
chr2	154866138	154866377
chr2	154960699	154960938
chr2	154973731	154973850
chr2	155003297	155003536
chr2	155015119	155015358
chr2	157040855	157040974
chr2	157060768	157060947
chr2	157075496	157075735
chr2	157076967	157077086
chr2	157078053	157078292
chr2	157114328	157114567
chr2	157115312	157115551
chr2	157122124	157122363
chr2	157133530	157133709
chr2	157134089	157134328
chr2	157134791	157135030
chr2	157135851	157136090
chr2	157143643	157143762
chr2	157143823	157143942
chr2	157147494	157147733
chr2	158098619	158098858
chr2	158103276	158103515
chr2	158105790	158106029
chr2	158107422	158107661
chr2	158109167	158109406
chr2	158114915	158115154
chr2	158120851	158121090
chr2	158151940	158152179
chr2	160369770	160370009
chr2	160371694	160371933
chr2	160375298	160375477
chr2	160380126	160380365
chr2	160381556	160381795
chr2	160384460	160384699
chr2	160396425	160396544
chr2	160398825	160399004
chr2	160400200	160400439
chr2	160405479	160405718
chr2	160406947	160407186
chr2	160414697	160414936
chr2	160415112	160415231
chr2	160416908	160417147
chr2	160418010	160418129
chr2	160418361	160418480
chr2	160419145	160419324
chr2	160419619	160419738
chr2	160423116	160423235
chr2	160425552	160425671
chr2	160429577	160429696
chr2	160437159	160437398
chr2	160440181	160440420
chr2	160443046	160443285
chr2	160443374	160443493
chr2	160444011	160444130
chr2	160445799	160446038
chr2	160446857	160447096
chr2	160449860	160450099
chr2	160451172	160451291
chr2	160454932	160455171
chr2	160458636	160458875
chr2	160463391	160463870
chr2	182250704	182251603
chr2	182251687	182251866
chr2	233308112	233308231
chr2	233320514	233320753
chr2	233321929	233322048
chr2	233333430	233333549
chr2	233334310	233334429
chr2	233360074	233360313
chr2	233363641	233363880
chr2	233363923	233364162
chr2	233364186	233364425
chr2	233367680	233367919
chr2	233368976	233369215
chr2	233379408	233379647
chr2	233382660	233382779
chr2	233384192	233384311
chr2	233385335	233385454
chr2	233388581	233388700
chr2	233389786	233390025
chr2	233392740	233392979
chr2	233405849	233405968
chr2	233412744	233412983
chr2	233417306	233417545
chr2	233418638	233418817
chr2	233420253	233420432
chr2	233423170	233423409
chr2	233429721	233429840
chr2	234266340	234267299
chr2	234340365	234340604
chr2	234341218	234341337
chr2	234341595	234341834
chr2	234345616	234345975
chr2	241684251	241684550
chr2	241685303	241685542
chr2	241687493	241688032
chr20	3075369	3077768
chr20	33330359	33330478
chr20	33330754	33330993
chr20	33331127	33331366
chr20	33335369	33335728
chr20	33513580	33513819
chr20	33514782	33514901
chr20	33516963	33517082
chr20	33517241	33517480
chr20	33518198	33518317
chr20	33518489	33518848
chr20	33521117	33521236
chr20	33523280	33523399
chr20	33523871	33524110
chr20	33524582	33524821
chr20	33525080	33525319
chr20	33526693	33526932
chr20	33527641	33527880
chr20	33529105	33529344
chr20	33530447	33530686
chr20	33530829	33531068
chr20	33531180	33531419
chr20	33542399	33542578
chr20	33544622	33544861
chr20	33545712	33545951
chr20	33547769	33548008
chr20	33549779	33550018
chr20	33551232	33551471
chr20	33553087	33553266
chr20	33553620	33556259
chr20	33558978	33559097
chr20	33559236	33559475
chr20	33560177	33560296
chr20	33561209	33561328
chr20	33562558	33562917
chr20	35580679	35581038
chr20	44748798	44749277
chr20	44751139	44751498
chr21	33709071	33709250
chr21	33715640	33715879
chr21	33721015	33721254
chr21	33726314	33726553
chr21	33726850	33727029
chr21	33730952	33731191
chr21	34419461	34419700
chr21	34436554	34436793
chr21	39103805	39103924
chr21	39106793	39106912
chr21	39108067	39108186
chr21	39108555	39108794
chr21	39110784	39110903
chr21	39112210	39112449
chr21	39113249	39113608
chr21	39115379	39115498
chr21	39116456	39116695
chr21	44203960	44204199
chr21	44212220	44212459
chr21	44213388	44213627
chr21	44214919	44215158
chr21	44215688	44215807
chr21	44222333	44222452
chr21	44225277	44225516
chr21	44226597	44226716
chr22	20328144	20328503
chr22	32000392	32000631
chr22	32003024	32003263
chr22	32009141	32009380
chr22	32030234	32030533
chr22	32042033	32042272
chr22	32063590	32063829
chr22	32107848	32108087
chr22	32110174	32110293
chr22	32158139	32158258
chr22	32290800	32291039
chr22	32330363	32330602
chr22	32352209	32352328
chr22	32376324	32376683
chr22	32487351	32487470
chr22	37413843	37413962
chr22	37414863	37415102
chr22	37415191	37415430
chr22	37425726	37425965
chr22	38546884	38547123
chr22	38561790	38561909
chr22	38587717	38587956
chr22	38613344	38613703
chr22	38745089	38745328
chr22	38745778	38746017
chr22	38747217	38747936
chr22	38755431	38755550
chr3	24139320	24139679
chr3	24143943	24144302
chr3	24149764	24150003
chr3	24159979	24160218
chr3	24163124	24163363
chr3	24168875	24168994
chr3	24206519	24206878
chr3	24245384	24245503
chr3	25445185	25445424
chr3	25477642	25477881
chr3	25517628	25517867
chr3	25586213	25586452
chr3	25597009	25597248
chr3	25609980	25610219
chr3	25610974	25611213
chr3	25612893	25613132
chr3	37963509	37963748
chr3	37981057	37981176
chr3	37984289	37984408
chr3	37987888	37988007
chr3	37992177	37992416
chr3	38024251	38024370
chr3	38024464	38024915
chr3	38024922	38025161
chr3	38025535	38025654
chr3	38025727	38025966
chr3	38026107	38026346
chr3	38026368	38026571
chr3	38026578	38026817
chr3	38026837	38027076
chr3	38027705	38027944
chr3	38027984	38028223
chr3	38032980	38033219
chr3	38036645	38036884
chr3	38322480	38323079
chr3	38323741	38323860
chr3	38324018	38324257
chr3	38325413	38325652
chr3	38329434	38329673
chr3	38329872	38329991
chr3	38330209	38330448
chr3	38332010	38332249
chr3	38332799	38333038
chr3	38334659	38334778
chr3	42274541	42274780
chr3	42279900	42280139
chr3	57503433	57503672
chr3	88281842	88282081
chr3	88285011	88285370
chr3	88287808	88288527
chr3	101811388	101811507
chr3	101831129	101831248
chr3	101832231	101832350
chr3	101834795	101834914
chr3	101837166	101837345
chr3	101838826	101838945
chr3	101844750	101844989
chr3	101845054	101845173
chr3	101847441	101847680
chr3	101848061	101848300
chr3	101851225	101851344
chr3	101856422	101856721
chr3	101857421	101857540
chr3	101861180	101861419
chr3	101870441	101870680
chr3	101896227	101896586
chr3	106860454	106860813
chr3	106871767	106871886
chr3	106879915	106880154
chr3	106882959	106883198
chr3	106883245	106883364
chr3	106886807	106887046
chr3	106895015	106895134
chr3	106903571	106903990
chr3	106905495	106905734
chr3	106921563	106921802
chr3	106935489	106935728
chr3	106938689	106938808
chr3	106941977	106942216
chr3	106947392	106947571
chr3	106953014	106953193
chr3	106977883	106978122
chr3	107054893	107055252
chr3	107068900	107069139
chr3	122865964	122866203
chr3	122866456	122866575
chr3	122868960	122869199
chr3	122869587	122869706
chr3	122870701	122870940
chr3	122878379	122878618
chr3	122878785	122879024
chr3	122883253	122883432
chr3	122892203	122894122
chr3	122895267	122896226
chr3	122901326	122901445
chr3	122904015	122904134
chr3	122918235	122918714
chr3	122919922	122920041
chr3	122921177	122921296
chr3	122923797	122923916
chr3	122928394	122928633
chr3	122930681	122930920
chr3	122931358	122931597
chr3	122932401	122932520
chr3	130481237	130481476
chr3	130490339	130490578
chr3	130492155	130492394
chr3	130499858	130500097
chr3	130503459	130503698
chr3	130506120	130506359
chr3	130852991	130853350
chr3	130856449	130856688
chr3	130871850	130872809
chr3	131029413	131029952
chr3	141879752	141880111
chr3	141883983	141884702
chr3	141889244	141890083
chr3	141892492	141892731
chr3	141902403	141902522
chr3	142479833	142480072
chr3	142480853	142481092
chr3	142488796	142489035
chr3	142493790	142494719
chr3	143937868	143938107
chr3	143949771	143950010
chr3	143979110	143979349
chr3	143982344	143982583
chr3	143986224	143986583
chr3	143992501	143992740
chr3	143994308	143994547
chr3	144003669	144003908
chr3	144005490	144005729
chr3	144005945	144006184
chr3	144007534	144007773
chr3	166973806	166974045
chr3	166986590	166986829
chr3	167029977	167031536
chr4	24862998	24863237
chr4	24865765	24866004
chr4	24867209	24867388
chr4	24869714	24869953
chr4	24874460	24874579
chr4	24879834	24879953
chr4	24887701	24887940
chr4	25273217	25273336
chr4	25273374	25273613
chr4	25274866	25275105
chr4	25276800	25277039
chr4	25278596	25278715
chr4	25280345	25280584
chr4	25281446	25281565
chr4	25282261	25282500
chr4	25283771	25284010
chr4	25285014	25285133
chr4	25285167	25285406
chr4	25286810	25287229
chr4	25287341	25287520
chr4	39921390	39921989
chr4	40447437	40447796
chr4	40457177	40457296
chr4	40457890	40458129
chr4	40470995	40471234
chr4	40471513	40471752
chr4	40472808	40473047
chr4	40487328	40487507
chr4	40491140	40491259
chr4	40495560	40495679
chr4	52584862	52585101
chr4	52588897	52589076
chr4	52589629	52589868
chr4	52590574	52590813
chr4	52594339	52594578
chr4	77446937	77447176
chr4	77449269	77450228
chr4	86710689	86710928
chr4	86862046	86862165
chr4	87063766	87064005
chr4	87082227	87082466
chr4	87112159	87112398
chr4	87115042	87115161
chr4	87117688	87117927
chr4	87134757	87135836
chr4	87140598	87140957
chr4	128871147	128871386
chr4	128885221	128885460
chr4	128904847	128904966
chr4	128907628	128907867
chr4	128909300	128909539
chr4	128913965	128914204
chr4	154410935	154411174
chr4	154416494	154416733
chr4	154433540	154433779
chr4	154434877	154435116
chr4	154435857	154436696
chr4	154456079	154456198
chr4	154456398	154456637
chr4	154463214	154463453
chr4	154464655	154464774
chr4	154469082	154469321
chr4	154475372	154475611
chr4	167014471	167014710
chr4	167129978	167130097
chr4	167133386	167133505
chr4	167134939	167135178
chr4	167135662	167135781
chr4	167143962	167144201
chr4	167148538	167148657
chr4	167154980	167155219
chr4	167165916	167166035
chr4	167179932	167180051
chr4	167182627	167182746
chr4	167183829	167184068
chr4	167195656	167195895
chr4	167197789	167197968
chr4	167200590	167200829
chr4	167206255	167206494
chr4	167215423	167215662
chr4	167218449	167218688
chr4	167231777	167231956
chr4	167239824	167240183
chr4	176133223	176135742
chr4	178468060	178468299
chr4	178480548	178480787
chr4	178493783	178494022
chr4	178494243	178494482
chr4	178499587	178499826
chr4	178509493	178509732
chr4	178511426	178511905
chr4	178518618	178518857
chr4	178520408	178520647
chr5	37851452	37852051
chr5	37870516	37870695
chr5	76164227	76165426
chr5	121515532	121516731
chr5	158518199	158518678
chr5	158520850	158521209
chr5	158522472	158522711
chr5	158529215	158529454
chr5	158533537	158533776
chr5	158536216	158536455
chr5	158562994	158563173
chr5	158567303	158567422
chr5	159708700	159709419
chr5	159714295	159714654
chr5	169465527	169466126
chr5	169467612	169468211
chr5	171404441	171404680
chr5	171412535	171412654
chr5	171414121	171414360
chr5	171415171	171415410
chr5	171420693	171420932
chr5	171424315	171424434
chr5	171441905	171442144
chr5	171442512	171442751
chr5	171449786	171450025
chr5	171452995	171453534
chr5	171455982	171456221
chr5	171465246	171465365
chr5	171466206	171466445
chr5	171467365	171467484
chr5	171477045	171477284
chr5	171486946	171487065
chr5	171516195	171516434
chr5	171547454	171547633
chr5	172440329	172440448
chr5	172446053	172446292
chr5	172449907	172450806
chr5	172468210	172468449
chr5	172470106	172470345
chr5	172471892	172472011
chr5	172482630	172482869
chr5	172493237	172493356
chr5	178290894	178292333
chr6	338141	338380
chr6	339794	340033
chr6	340831	340950
chr6	342060	342299
chr6	343822	343941
chr6	346421	346780
chr6	350014	350133
chr6	352407	352586
chr6	3022019	3022258
chr6	3022970	3023209
chr6	3026161	3026400
chr6	3028306	3028485
chr6	3030447	3030686
chr6	3049443	3049562
chr6	3050700	3051299
chr6	3055992	3056231
chr6	3058249	3058608
chr6	26653370	26653729
chr6	27208078	27208557
chr6	45507536	45507775
chr6	45513654	45513773
chr6	45567623	45567862
chr6	45587922	45588161
chr6	45622541	45623020
chr6	53624301	53625140
chr6	53626844	53628043
chr6	85503064	85503903
chr6	85504921	85505040
chr6	85510670	85510789
chr6	85514321	85514560
chr6	85523101	85523340
chr6	85526683	85526802
chr6	85528963	85529202
chr6	85530492	85530611
chr6	90410419	90410658
chr6	90411406	90411645
chr6	90412952	90413071
chr6	90414469	90414588
chr6	90414673	90414792
chr6	90416431	90416670
chr6	90417170	90417289
chr6	90418617	90418736
chr6	90419454	90419633
chr6	90420569	90420808
chr6	90422186	90422365
chr6	90423131	90423250
chr6	90424610	90424849
chr6	90425024	90425383
chr6	90427825	90428004
chr6	90428483	90428722
chr6	90430878	90431117
chr6	90434403	90434642
chr6	90437320	90437499
chr6	90438602	90438841
chr6	90438945	90439184
chr6	90439669	90439908
chr6	90440487	90441086
chr6	90441902	90442021
chr6	90442535	90442654
chr6	90443953	90444192
chr6	90444992	90445231
chr6	90446990	90447229
chr6	90449551	90449790
chr6	90450248	90450367
chr6	90451311	90451430
chr6	90452220	90452459
chr6	90453283	90453522
chr6	90453771	90453890
chr6	90454506	90454625
chr6	90455011	90455250
chr6	90456267	90456626
chr6	90457074	90457313
chr6	90458876	90459595
chr6	90460509	90460628
chr6	90461999	90462478
chr6	90462787	90463026
chr6	90465270	90465509
chr6	90465984	90466223
chr6	90466499	90466738
chr6	90467071	90467310
chr6	90467938	90468177
chr6	90468303	90468542
chr6	90472446	90472685
chr6	90473799	90473918
chr6	90474882	90475121
chr6	90478466	90478705
chr6	90479001	90479240
chr6	90479542	90479781
chr6	90480967	90481206
chr6	90482091	90482210
chr6	90483050	90483289
chr6	90484757	90485116
chr6	90485159	90485518
chr6	90485561	90485680
chr6	90489369	90489608
chr6	90489946	90490065
chr6	90491618	90491857
chr6	90494214	90494453
chr6	90495355	90495594
chr6	90497145	90497384
chr6	90498986	90499225
chr6	90504711	90504950
chr6	90506626	90506865
chr6	90509595	90509774
chr6	90509965	90510204
chr6	90511662	90512058
chr6	90513720	90513959
chr6	90515616	90515855
chr6	90515967	90516206
chr6	90516763	90517002
chr6	90517827	90518066
chr6	90519947	90520066
chr6	90520477	90520716
chr6	90522714	90522833
chr6	90524683	90524802
chr6	90525208	90525447
chr6	90528745	90528984
chr6	90537971	90538090
chr6	90538967	90539206
chr6	90541057	90541176
chr6	90547876	90548055
chr6	90551449	90551568
chr6	90554286	90554405
chr6	90556166	90556405
chr6	90556540	90556899
chr6	90560178	90560417
chr6	90560534	90560653
chr6	90561009	90561248
chr6	90569761	90570000
chr6	90585937	90586056
chr6	99428837	99429016
chr6	99429988	99430347
chr6	99435126	99435245
chr6	99453852	99454091
chr6	99459965	99460324
chr6	99471964	99472323
chr6	99481030	99481629
chr6	111515751	111516050
chr6	111600543	111600782
chr6	111605095	111605574
chr6	111634440	111634679
chr6	111646704	111646943
chr6	111649895	111650134
chr6	117991055	117991294
chr6	117994740	117994919
chr6	117997390	117997629
chr6	117998704	117998823
chr6	118001286	118001525
chr6	118003001	118003240
chr6	118006718	118006957
chr6	118029822	118030181
chr6	119274441	119274680
chr6	119276102	119276341
chr6	119280405	119280644
chr6	119284850	119284969
chr6	119286653	119287012
chr6	119294256	119294615
chr6	131508147	131508266
chr6	131522842	131523081
chr6	131527862	131528101
chr6	131531906	131532145
chr6	131562290	131562409
chr6	131644341	131644580
chr6	143423706	143423885
chr6	143499623	143499862
chr6	143527903	143528022
chr6	143646938	143647057
chr6	143696074	143696313
chr6	143702428	143702547
chr6	143858487	143858726
chr6	143860213	143860332
chr6	143864737	143864976
chr6	143865170	143865409
chr6	143866733	143867092
chr6	143870041	143870280
chr6	143874196	143874375
chr6	161507235	161507474
chr6	161573027	161573266
chr7	28501036	28501155
chr7	28513700	28513939
chr7	28576474	28576713
chr7	28724838	28725077
chr7	28730359	28730478
chr7	28815323	28815562
chr7	28824207	28824326
chr7	28825220	28825459
chr7	44519552	44519791
chr7	44521888	44522127
chr7	44522205	44522324
chr7	44522823	44523062
chr7	44523286	44523525
chr7	44526857	44526976
chr7	44527059	44527298
chr7	44528151	44528390
chr7	44537864	44537983
chr7	44539499	44539738
chr7	44540542	44540781
chr7	44541908	44542147
chr7	44542346	44542585
chr7	44542956	44543075
chr7	44544924	44546483
chr7	44547297	44547416
chr7	96584939	96585178
chr7	96648242	96648481
chr7	102900483	102900602
chr7	102910545	102910664
chr7	102911315	102911554
chr7	102913870	102914109
chr7	102917444	102917623
chr7	102918312	102918551
chr7	102919613	102919732
chr7	102923374	102923613
chr7	102924150	102924509
chr7	102925496	102925615
chr7	102925728	102925967
chr7	102928397	102928636
chr7	102930686	102930925
chr7	102938491	102938730
chr7	102942816	102943175
chr7	102946983	102947222
chr7	102949674	102949913
chr7	102951024	102951263
chr7	102962963	102963202
chr7	102966706	102967065
chr7	102967889	102968188
chr7	102970368	102970607
chr7	102972797	102973036
chr7	102978745	102978984
chr7	102981135	102981254
chr7	102981309	102981548
chr7	102984631	102984870
chr7	102989184	102989423
chr7	102989446	102989685
chr7	102992918	102993277
chr7	102993881	102994120
chr7	102994243	102994482
chr7	102999845	102999964
chr7	103001759	103001998
chr7	103003190	103003429
chr7	103017275	103017514
chr7	103021345	103021584
chr7	103021970	103022209
chr7	103024122	103024361
chr7	103030960	103031199
chr7	103031978	103032217
chr7	103038374	103038493
chr7	103039270	103039509
chr7	103057621	103057860
chr7	103063069	103063308
[truncated: 193 more rows]
